# Supplementary material for: Identification of Host PDZ-Based Interactions with the SARS-CoV-2 E Protein in Human Monocytes
Source: Int J Mol Sci. 2023 Aug 14;24(16):12793. doi: 10.3390/ijms241612793 (PMC10454406; doi:10.3390/ijms241612793)
Supplement: Supplementary file 1 [file ijms-24-12793-s001.zip]

Archive with 1 entries (1 files):
- ijms-2510698-supplementary.pdf
